# Supplementary material for: Role and plasticity of Th1 and Th17 responses in immunity to Staphylococcus aureus
Source: Hum Vaccin Immunother. 2019 Oct 31;15(12):2980–92. doi: 10.1080/21645515.2019.1613126 (PMC6930085; doi:10.1080/21645515.2019.1613126)
Supplement: Supplemental Material [file khvi-15-12-1613126-s001.zip]

Archive with 2 entries (2 files):
- FigS1.pptx
- FigS2_revised.pptx
